# Supplementary material for: Association between Initial Fibrinogen Levels and the Need for Massive Transfusion in Emergency Department Patients with Primary Postpartum Hemorrhage: A Retrospective Study from a Single Center in Korea
Source: J Pers Med. 2024 Mar 26;14(4):344. doi: 10.3390/jpm14040344 (PMC11050853; doi:10.3390/jpm14040344)
Supplement: Supplementary file 1 [file jpm-14-00344-s001.zip]

Archive with 1 entries (1 files):
- jpm-2886375-supplementary.pdf
